# Supplementary material for: Application of Digital Holographic Microscopy to Analyze Changes in T-Cell Morphology in Response to Bacterial Challenge
Source: Cells. 2023 Feb 27;12(5):762. doi: 10.3390/cells12050762 (PMC10000559; doi:10.3390/cells12050762)
Supplement: Supplementary file 1 [file cells-12-00762-s001.zip]

Archive with 1 entries (1 files):
- cells-2209635-supplementary.pdf
